# Supplementary material for: Handling of the Bivalve Pinna nobilis, Endangered and Pathogen‐Affected Species, for Controlled Reproduction: Precautions Taken
Source: Ecol Evol. 2024 Dec 15;14(12):e70565. doi: 10.1002/ece3.70565 (PMC11646934; doi:10.1002/ece3.70565)
Supplement: Supplementary file 1 — Data S1. [file ECE3-14-e70565-s001.xlsx]

## Sheet: info P. nobilis specimens
Pinna nobilis
data trasporto: 19/06/2023
					Analisi genetiche (Haplosporidium pinnae)			data messa in mare a Capo Mortola
	n° esemplari	ID	altezza (cm)	data morte	T0 (21/07/23)	T1 (13/08/23)	T2 (16/10/23)
Vasca 1	3	1	40		-	-	-	2023-12-14
(240 L)		2	38.5		-	-	-	2023-12-14
		3	28		-	-	-	2023-12-14
Vasca 2	3	4	34	2023-08-11	+
(240 L)		5	39	2023-07-17	+
		6	38	2023-08-18	+
Vasca 3	5	7	37		-	-	-	2023-12-14
(580 L)		8	41.5	2023-07-21	+
		9	40	2023-08-25	+
		10	43.5	2023-10-16	-	-	+
		11	40.5	2023-07-19	+

## Sheet: Tank parameter of adults
P. nobilis	VASCA 1 (240L)					VASCA 2					VASCA 3
Data	Temp	Salinità	pH	temp media mensile	Note	Temp	Salinità	pH	temp media mensile	Note	Temp	Salinità	pH	temp media mensile	Note	Media Mensile totale
2023-06-19	23.27	37.67	8.08	23.4867	arrivo pinne	23.59			23.68		23.74			24.1736		2023-06-01	23.8072
2023-06-20	22.81					22.98					24.01
2023-06-21	22.78					22.92					23.46
2023-06-22	22.87					23.31					23.5
2023-06-23	23.67					24.07					24.15
2023-06-24	23.73					24.22					24.52
2023-06-25											24.13
2023-06-26	23.63					23.83					24.8
2023-06-27											25
2023-06-28	24.2					24.37					24.27
2023-06-29
2023-06-30	24.42					23.83					24.33
2023-07-01				25.0908					25.2338					25.5638		2023-07-01	25.2962
2023-07-02
2023-07-03	24.34					23.83					24.27
2023-07-04
2023-07-05	24.86					24.47					24.33									Tank 1	Tank 2	Tank 3
2023-07-06																			June-23	23.4867	23.68	24.1736
2023-07-07	23.66					23.96					24.29								July-23	25.0908	25.2338	25.5638
2023-07-08																			Aug-23	24.4842	23.388	23.34
2023-07-09																			Sept-23	22.9758		22.4508
2023-07-10	24.59					25.07					25.33								Oct- 23	21.5823		21.3246
2023-07-11																			2023-11-01	17.3864		17.4864
2023-07-12	25.42					25.92					26.1								Dec-23	15.4067		15.6067
2023-07-13
2023-07-14	25.64					26.01					26.31
2023-07-15
2023-07-16
2023-07-17	25.79					26.37					26.4
2023-07-18
2023-07-19	26.17					26.46					26.59
2023-07-20
2023-07-21	26.39					26.7					27.2
2023-07-22
2023-07-23
2023-07-24	25.46					25.38					25.98
2023-07-25
2023-07-26	24.88					24.61					25.53
2023-07-27
2023-07-28	24.2					24.21					24.65
2023-07-29
2023-07-30
2023-07-31	24.78					25.05					25.35
2023-08-01				24.4842					23.388					23.34		2023-08-01	23.7579
2023-08-02	24.2					24.27					25.01
2023-08-03
2023-08-04	24.22					24.22					24.83
2023-08-05
2023-08-06
2023-08-07	22.6					22.46					23.13
2023-08-08
2023-08-09	22.62					22.53					22.92
2023-08-10
2023-08-11
2023-08-12
2023-08-13
2023-08-14	24.4					25.15					25.2
2023-08-15
2023-08-16	25.1					24.47					23.53
2023-08-17
2023-08-18	25.2					24.55					22.1
2023-08-19
2023-08-20
2023-08-21	25.55					21.28					22.13
2023-08-22
2023-08-23	26.04					22.4					22.9
2023-08-24
2023-08-25	26.71					22.55					22.92
2023-08-26
2023-08-27						stop morti esemplari
2023-08-28
2023-08-29	24										22.8
2023-08-30
2023-08-31	23.17										22.61
2023-09-01				22.9758										22.4508		2023-09-01	22.7028
2023-09-02	22.58										22.9
2023-09-03
2023-09-04	23.7										22.56
2023-09-05
2023-09-06	22.97										22.45
2023-09-07
2023-09-08	23.04										22.79
2023-09-09
2023-09-10
2023-09-11	23.66										22.72
2023-09-12
2023-09-13	24.14										23.02
2023-09-14
2023-09-15	23.54										22.97
2023-09-16
2023-09-17
2023-09-18	23.9										22.17
2023-09-19
2023-09-20	23.73										22
2023-09-21
2023-09-22	22.95										22.08
2023-09-23
2023-09-24
2023-09-25	21.11										21.56
2023-09-26
2023-09-27	21.85										22.52
2023-09-28
2023-09-29	22.2										22.12
2023-09-30
2023-10-01				21.5823										21.3246		2023-10-01	21.4535
2023-10-02	22.42										22.01
2023-10-03
2023-10-04	22.44										21.75
2023-10-05
2023-10-06	22.74										21.08
2023-10-07
2023-10-08
2023-10-09	22.41										22.13
2023-10-10
2023-10-11	22.5										22.2
2023-10-12
2023-10-13	22.36										22.18
2023-10-14
2023-10-15
2023-10-16	21.24										20.96
2023-10-17
2023-10-18	19.87										19.62
2023-10-19
2023-10-20	20.83										20.79
2023-10-21
2023-10-22
2023-10-23	20.62										20.81
2023-10-24
2023-10-25	21.2										21.2
2023-10-26
2023-10-27	21										21.32
2023-10-28
2023-10-29
2023-10-30	20.94										21.17
2023-10-31
2023-11-01				17.3864										17.4864		2023-11-01	17.4364
2023-11-02
2023-11-03
2023-11-04
2023-11-05
2023-11-06	18.67										18.82
2023-11-07
2023-11-08	18.25										18.37
2023-11-09
2023-11-10	17.57										17.64
2023-11-11
2023-11-12
2023-11-13	17.38										17.58
2023-11-14
2023-11-15	18										18.23
2023-11-16
2023-11-17	18.09										18.21
2023-11-18
2023-11-19
2023-11-20	17.77										18.21
2023-11-21
2023-11-22	17.37										17.32
2023-11-23
2023-11-24	16.91										16.72
2023-11-25
2023-11-26
2023-11-27	15.77										15.77
2023-11-28
2023-11-29	15.47										15.48
2023-11-30
2023-12-01	16.12			15.4067							16.2			15.6067		2023-12-01	15.5067
2023-12-02
2023-12-03
2023-12-04	15.4										15.4
2023-12-05
2023-12-06
2023-12-07	14.35										14.56
2023-12-08
2023-12-09
2023-12-10
2023-12-11	14.6										14.82
2023-12-12
2023-12-13	15.84										16.21
2023-12-14	16.13										16.45

## Sheet: Diet of adults
P. nobilis	n° esemplari	Dieta	Lunedì (copre 2 gg.)	Mercoledì (copre 2 gg.)	Venerdì (copre 3 gg.)
Vasca 1	3	Isocrysis galbana	1200 ml	1200 ml	1800 ml
		Pavlova lutheri	1200	1200	1800
		Chaetoceros calcitrans	1200	1200	1800
		Easy Reef	8	8	12
Vasca 2	3	Isocrysis galbana	1200	1200	1800
		Pavlova lutheri	1200	1200	1800
		Chaetoceros calcitrans	1200	1200	1800
		Easy Reef	8	8	12
Vasca 3	5	Isocrysis galbana	2000	2000	3000
		Pavlova lutheri	2000	2000	3000
		Chaetoceros calcitrans	2000	2000	3000
		Easy Reef	18	18	27

## Sheet: Spawning
P. nobilis		trasporto	2023-06-19
Data	ID Fecondaz.	Vasca	n° esemplari	ID esemplare	stimolo	spawning	N° emesse/raccolte	N° uova fecondate (senza mostri)	Fertilization rate (%)	Temp. °C	Trocophore rate (%)
2023-06-20	Pn_F1	vasca 2	8 (3F; 2/5M)	F: 4; 5; 6 M: 1, 2, 3, 7; 9	post trasporto	F: 4; 5; 6 (uova già fecondate)	11310000	10780000	95.31	25.8
2023-06-21	-	vasca 2 e 3	8 (3F; 2 M)	F: 4; 5; 6 M: 7; 9		F: 4; 5; 6 (uova già fecondate)	non le contiamo, ma le sistemiamo nella vaschetta 8, ma non abbiamo il tempo di controllarle, il giorno dopo non troviamo nulla di sviluppato
2023-06-22	-	vasca 3	2 M	M: 7; 10
2023-06-28	Pn_F2	vasca 2	8 (3F)	F: 4; 5; 6	cambio acqua	F: 4; 5; 6 (uova già fecondate)	3313800	3280200	99	24.37	94.5
2023-07-05	Pn_F3	vasca 3	5?	7; 8;9; 10; 11	?	uova già fecondate	non le ho contate
						TOT	14623800	14060200

## Sheet: Fertilization
P. nobilis
2023-06-20							2023-06-20			2023-06-21
Fecondazione	tot uova fecondate	tasso fertilizzazione	Vasca	volume vasca (L)	n° embrioni	embrioni/ml	n° Trocofore	trocof. /ml	Tasso trocof. (%)	n° Trocofore	trocof. /ml	n° early veliger	early veliger/ml
F1	10780000	0.9531	4	240	1617000	7	-	-	-	-	-	-	-
			5	240	1617000	7	-	-	-	-	-	-	-
				TOT	3234000
2023-06-28							2023-06-28			2023-06-29			2023-06-30
Fecondazione	tot uova fecondate	tasso fertilizzazione	Vasca	volume vasca	n° embrioni	embrioni/ml	n° Trocofore	trocof. /ml	Tasso trocof. (%)	n° veliger	veliger/ml	Tasso veliger (%)	n° veliger	veliger/ml
F2	3280200		C	31	/	/	1550000	50	94.5064	248000	8	35	62000	2
			D	31	/	/	1550000	50		837000	27		465000
						TOT	3100000			1085000			527000

## Sheet: tank parameter of larvae
P. nobilis	VASCA 4 (240L)_F1					VASCA 5 (240 L) _F1					VASCA 6 (83 l) F1					VASCA A (31 l)_ F1					VASCA B (31 l)					VASCA C (60 l)					VASCA D (83 l)						F1		F2
Data	Temp	Salinità	pH	Ossigeno	Temp avg	Temp	Salinità	pH	Ossigeno	Temp avg	Temp	Salinità	pH	Ossigeno	Temp avg	Temp	Salinità	pH	Ossigeno	Temp avg	Temp	Salinità	pH	Ossigeno	Temp avg	Temp	Salinità	pH	Ossigeno	Temp avg	Temp	Salinità	pH	Ossigeno	Temp avg		Temp avg mensile		Temp avg mensile
2023-06-19
2023-06-20					24.246					24.388					25.664					25.334					25.656					25.25					25.3		25.0576	June	25.275
2023-06-21
2023-06-22
2023-06-23	23.91					24.12					25.32					25.11					25.39
2023-06-24	24.1					24.5					25.9					25.6					25.8
2023-06-25
2023-06-26	24.12					24.22					25.4					25.16					25.39
2023-06-27
2023-06-28
2023-06-29	24.8					24.9					26.3					25.9					26.2					25.8	(F2)				25.8	(F2)
2023-06-30	24.3					24.2					25.4					24.9					25.5					24.7					24.8
2023-07-01
2023-07-02					25.2882					25.2718																				26.2					26.218		25.28	July	26.209
2023-07-03	23.93					23.99					riparte come Vasca D					24.76					25.18					24.6					25.22
2023-07-04																stop messe nei vasconi					stop
2023-07-05	24.71					24.22
2023-07-06
2023-07-07	24.02					24.12																				25.29					25.08
2023-07-08
2023-07-09
2023-07-10	25.4					24.98																				26.67					26.44
2023-07-11
2023-07-12	25.71					25.93																				27.11					26.96
2023-07-13
2023-07-14
2023-07-15
2023-07-16
2023-07-17	26.18					26.33																				27.19					27.2
2023-07-18
2023-07-19	26.63					26.78																				27.47					27.45
2023-07-20
2023-07-21	26.7					26.6																				27.4					27.4
2023-07-22
2023-07-23
2023-07-24
2023-07-25
2023-07-26	25.3					25.53																				25.42					25.58
2023-07-27
2023-07-28	24.51					24.31																				24.87					24.91
2023-07-29
2023-07-30
2023-07-31	25.08					25.2																				25.98					25.94
2023-08-01
2023-08-02	24.54				24.8267	24.35				24.7283																24.95				25.375	25.01				25.5133		24.7775	August	25.4442
2023-08-03
2023-08-04	24.31					23.89																				24.54					24.6
2023-08-05
2023-08-06
2023-08-07	22.8					22.63																				23.06					23.2
2023-08-08
2023-08-09	22.9					22.52																				23.15					23.26
2023-08-10
2023-08-11
2023-08-12
2023-08-13
2023-08-14	24.64					24.79																				25.64					25.66
2023-08-15
2023-08-16	25.45					25.43																				26.05					26.12
2023-08-17
2023-08-18	25.82					25.85																				26.32					26.49
2023-08-19
2023-08-20
2023-08-21	26.12					26.36																				27.01					27.42
2023-08-22
2023-08-23	26.75					26.85																				27.83					27.87
2023-08-24
2023-08-25	26.93					26.93																				27.84					28.15
2023-08-26
2023-08-27
2023-08-28
2023-08-29	24.23					24.1																				24.15					24.29
2023-08-30
2023-08-31	23.43					23.04																				23.96					24.09
2023-09-01
2023-09-02	23.09				23.9117	22.57				23.512																23.47				24.2133	23.45				24.28		23.7118	September	24.2467
2023-09-03
2023-09-04	24.7																									24.56					24.7
2023-09-05	23.59					23.29																				23.69					23.79
2023-09-06
2023-09-07
2023-09-08	23.9					23.75																				24.3					24.3
2023-09-09
2023-09-10
2023-09-11	23.88					23.87																				24.55					24.7
2023-09-12
2023-09-13	24.31					24.08																				24.71					24.74						24.7067		25.2937
																																						25.0002

## Sheet: Adult survival rate
P. nobilis	Sopravvivenza in vasca
ADULTI	mese	n° esemplari	Survival rate %	avg Temp. °C	Note
	May-24
2023-06-19	June-23	11	100	23.81
	July-23	8	72.7273	25.3	morta n. 5, 8, 11
	Aug-23	5	45.4545	23.76	morta n. 4, 6, 9
	Sept-23	5	45.4545	22.7
	Oct- 23	4	36.3636	22.16	morta n. 10
	2023-11-01	4	36.3636	17.44
	Dec-23	4	36.3636	15.51	14/12/23 messe in mare

## Sheet: Larve timing
P. nobilis
Date
2023-06-19		trasporto
				cumulative	avg
F1	dpf	Stage	times of larval stages	Hours post fertilization (hpf)	Size (µm)	Temp. °C	Note
2023-06-20	0	spawning/fertilization	15:00:00	00:00:00			orario ipotizzato in base al paper Trigos
		Eggs with polar body			50
		Double membrane
		1st inclusion
		First complete division	15:25:00	00:25:00	67	25,8° C (Temp vasca uova)	forma a caciotta; (ma anche Polar body; eggs con e senza corion)
		3th and 4th division	16:15:00	01:15:00	53		vedi Fig.2F_ Trigos et al., 2018
		End of cell division phase	16:50:00	01:50:00
		Blastule
		Gastrule
		Early trochophore	20:55:00	05:55:00	?
2023-06-21	1	Late trochophore	10:50:00	20:50:00	65	24° C	forse è late trocofora
		Early veliger	13:36:00	22:36:00		23.9° C (vaschetta B)
2023-06-22	2	Early veliger	14:51:00		75
2023-06-23	3	veliger			65
2023-06-24	4	veliger			75-80
2023-06-25	5
2023-06-26	6
2023-06-27	7
2023-06-28	8	veliger			80
2023-06-29	9	veliger			75-80		stop ciclo larvale
F2	dpf	Stage	times of larval stages	Hours post fertilization (hpf)	Size		Note
2023-06-28	0	spawning/fertilization	11:30:00	00:00:00		24.37° C (temp vasca 2 adulti)
		Eggs with polar body
		Double membrane
		1st inclusion
		First complete division	11:52:00	00:22:00
		3th and 4th division	12:00:00	00:30:00
		End of cell division phase	13:40:00	02:10:00	50
		Blastule
		Gastrule
		Early trochophore	16:11:00	04:41:00
		Late trochophore
2023-06-29	1	Early veliger	14:00:00	1 day, 2:30:00	70-75
2023-06-30	2	veliger			65-70
2023-07-01	3
2023-07-02	4
2023-07-03	5	veliger			75-80
2023-07-04	6
2023-07-05	7	veliger			65-75	sul fondo
2023-07-06	8
2023-07-07	9				1900-03-15	mezze morte	stop ciclo larvale
		Stage	F1	F2
		spawning/fertilization	00:00:00	00:00:00
		Eggs with polar body
		Double membrane
		1st inclusion
		First complete division	00:25:00	00:22:00
		3th and 4th division	01:15:00	00:30:00
		End of cell division phase	01:50:00	02:10:00
		Blastule
		Gastrule
		Early trochophore	05:55:00	04:41:00
		Late trochophore	20:50:00
		Early veliger	22:36:00	1 day, 2:30:00

## Sheet: size of eggs and larvae
P. nobilis	Stage	times of larval stages	Size	size avg
Pn_F3	eggs		50	50.7143
			50
			50
			50
			50
			50
			55
Pn_F1	First complete division	15:25:00	66818	67665.4
			66524
			68779
			68718
			69526
			71495
			66067
			66604
			66756
			65367
Pn_F1	3th and 4th division	16:15:00	51966	53536
			55106
	Late trochophore????	10:50:00	65

## Sheet: info A. fragilis specimens
A. fragilis
ADULTI	n° esemplari	data trasporto	ID	altezza (cm)	morte	Note		taglia media	dev st
Vasca 1	4	2022-12-01	1	24	2023-05-15	Gonade per istologia e corpo x genetica		22.1429	1.57359
			2	21	2023-05-08	niente
			3	22	2023-06-02	Gonade per istologia e corpo x genetica
			4	20	2023-05-18	Gonade per istologia e corpo x genetica
Vasca 2	3	2022-12-01	5	23		riportata a Trieste
			6	21	2023-06-19	Gonade per istologia e corpo x genetica
			7	24	2023-06-19	Gonade per istologia e corpo x genetica
								taglia media	dev st
GIOVANILI	n° esemplari	data trasporto		altezza (cm)				7.3	1.41421
Acquario	2	2022-12-01		8.3	2023-09-02
				6.3	agosto

[truncated: 5 more sheets: tank parameter, Diet of A. fragilis, Size juveniles, A. fragilis survival rate, spawning trials]
